# Supplementary material for: A Relationship between Carotenoid Accumulation and the Distribution of Species of the Fungus Neurospora in Spain
Source: PLoS One. 2012 Mar 20;7(3):e33658. doi: 10.1371/journal.pone.0033658 (PMC3309001; doi:10.1371/journal.pone.0033658)
Supplement: Table S1 — Wild-type strains of Neurospora from Spain. (XLS) [file pone.0033658.s001.xls]

## Sheet: Hoja1
							Carotenoids, µg/g
Strain	FGSC #	Species	Site	Latitude	Longitude	Type of vegetation	Light	Dark	L/D
C6A	10541	N. discreta	Herbón, A Coruña, Spain	42.74º	-8.62º	Bushes and pine trees	10.2	2.4	4.2
C6B	10474	N. discreta	Herbón, A Coruña, Spain	42.74º	-8.62º	Bushes and pine trees	24.7	3.4	7.3
C6C	10482	N. discreta	Herbón, A Coruña, Spain	42.74º	-8.62º	Bushes and pine trees	nd	nd	nd
C7A	10484	N. discreta	Herbón, A Coruña, Spain	42.74º	-8.62º	Bushes and pine trees	19.2	4.3	4.5
C7B	10461	N. discreta	Herbón, A Coruña, Spain	42.74º	-8.62º	Bushes and pine trees	20.7	2.7	7.6
C7C	10489	N. discreta	Herbón, A Coruña, Spain	42.74º	-8.62º	Bushes and pine trees	22.4	3.9	5.7
C8A	10488	N. discreta	Herbón, A Coruña, Spain	42.74º	-8.62º	Bushes and pine trees	16.3	4.0	4.1
C8B	10487	N. discreta	Herbón, A Coruña, Spain	42.74º	-8.62º	Bushes and pine trees	20.9	3.0	7.1
C8C	10486	N. discreta	Herbón, A Coruña, Spain	42.74º	-8.62º	Bushes and pine trees	16.5	3.4	4.9
C9A	10485	N. discreta	Herbón, A Coruña, Spain	42.74º	-8.62º	Bushes and pine trees	16.9	3.5	4.9
C9B	10476	N. discreta	Herbón, A Coruña, Spain	42.74º	-8.62º	Bushes and pine trees	19.3	4.0	4.8
C9C	10540	N. discreta	Herbón, A Coruña, Spain	42.74º	-8.62º	Bushes and pine trees	27.4	4.2	6.6
C10A	10483	N. discreta	Herbón, A Coruña, Spain	42.74º	-8.62º	Bushes and pine trees	14.4	5.0	2.9
C10B	10491	N. discreta	Herbón, A Coruña, Spain	42.74º	-8.62º	Bushes and pine trees	26.5	4.8	5.5
C10C	10481	N. discreta	Herbón, A Coruña, Spain	42.74º	-8.62º	Bushes and pine trees	22.2	5.8	3.8
C11A	10480	N. discreta	Herbón, A Coruña, Spain	42.74º	-8.62º	Bushes and pine trees	12.5	5.6	2.2
PO9A	10533	N. discreta	Lagoas, Pontevedra, Spain	42.46º	-8.50º	Tree	12.4	1.6	7.8
PO9B	10532	N. discreta	Lagoas, Pontevedra, Spain	42.46º	-8.50º	Tree	17.5	2.3	7.5
PO9C	10523	N. discreta	Lagoas, Pontevedra, Spain	42.46º	-8.50º	Tree	97.9	3.1	31.9
PO19A	10530	N. discreta	O Grove, Pontevedra, Spain	42.42º	-8.84º	Tree	18.6	2.4	7.6
PO19B	10538	N. discreta	O Grove, Pontevedra, Spain	42.42º	-8.84º	Tree	21.8	3.7	5.9
PO19C	10528	N. discreta	O Grove, Pontevedra, Spain	42.42º	-8.84º	Tree	19.6	3.7	5.3
OU5A	10575	N. discreta	Rouzós, Ourense, Spain	42.42º	-7.92º	Oak and acacias	16.8	3.4	5.0
OU5B	10578	N. discreta	Rouzós, Ourense, Spain	42.42º	-7.92º	Oak and acacias	17.7	3.3	5.3
OU5C	10584	N. discreta	Rouzós, Ourense, Spain	42.42º	-7.92º	Oak and acacias	30.0	4.4	6.8
OU6A	10583	N. discreta	Rouzós, Ourense, Spain	42.42º	-7.92º	Oak and acacias	15.7	3.4	4.6
OU6B	10582	N. discreta	Rouzós, Ourense, Spain	42.42º	-7.92º	Oak and acacias	17.9	5.0	3.6
OU6C	10581	N. discreta	Rouzós, Ourense, Spain	42.42º	-7.92º	Oak and acacias	31.1	5.6	5.6
OU8A	10580	N. discreta	Rouzós, Ourense, Spain	42.42º	-7.92º	Oak and acacias	14.1	4.6	3.1
OU8B	10579	N. discreta	Rouzós, Ourense, Spain	42.42º	-7.92º	Oak and acacias	31.6	5.9	5.3
OU8C	10585	N. discreta	Rouzós, Ourense, Spain	42.42º	-7.92º	Oak and acacias	32.2	6.2	5.2
OU9A	10577	N. discreta	Liñares, Ourense, Spain	42.40º	-7.92º	Bushes	14.2	4.9	2.9
OU9B	10576	N. discreta	Liñares, Ourense, Spain	42.40º	-7.92º	Bushes	30.3	5.1	6.0
OU9C	10570	N. discreta	Liñares, Ourense, Spain	42.40º	-7.92º	Bushes	22.5	3.4	6.6
OU10A	10574	N. discreta	Liñares, Ourense, Spain	42.40º	-7.92º	Bushes	12.4	2.7	4.6
OU10B	10572	N. discreta	Liñares, Ourense, Spain	42.40º	-7.92º	Bushes	21.3	4.1	5.3
OU10C	10571	N. discreta	Liñares, Ourense, Spain	42.40º	-7.92º	Bushes	25.4	3.5	7.3
OU1A	10559	N. discreta	A Gudiña, Ourense, Spain	42.05º	-7.12º	Bushes	20.1	3.4	6.0
OU1B	10560	N. discreta	A Gudiña, Ourense, Spain	42.05º	-7.12º	Bushes	21.7	2.2	9.8
OU1C	10561	N. discreta	A Gudiña, Ourense, Spain	42.05º	-7.12º	Bushes	27.7	6.1	4.6
OU2A	10562	N. discreta	A Gudiña, Ourense, Spain	42.05º	-7.12º	Bushes	19.4	5.7	3.4
OU2B	10563	N. discreta	A Gudiña, Ourense, Spain	42.05º	-7.12º	Bushes	21.7	2.7	8.0
OU3A	10564	N. discreta	A Gudiña, Ourense, Spain	42.05º	-7.12º	Bushes	17.2	3.9	4.4
OU3B	10573	N. discreta	A Gudiña, Ourense, Spain	42.05º	-7.12º	Bushes	19.6	3.3	6.0
OU3C	10566	N. discreta	A Gudiña, Ourense, Spain	42.05º	-7.12º	Bushes	27.1	3.9	7.0
OU4A	10555	N. discreta	A Gudiña, Ourense, Spain	42.05º	-7.12º	Bushes	14.4	3.6	4.0
OU4B	10568	N. discreta	A Gudiña, Ourense, Spain	42.05º	-7.12º	Bushes	15.1	2.3	3.5
OU4C	10569	N. discreta	A Gudiña, Ourense, Spain	42.05º	-7.12º	Bushes	42.5	6.3	6.7
OU12A	10567	N. discreta	Lamas, Ourense, Spain	41.98º	-7.54º	Bushes	16.1	4.0	4.0
OU12B	10524	N. discreta	Lamas, Ourense, Spain	41.98º	-7.54º	Bushes	30.5	5.4	5.7
OU12C	10479	N. discreta	Lamas, Ourense, Spain	41.98º	-7.54º	Bushes	30.8	4.5	6.9
OU13B	10537	N. discreta	Lamas, Ourense, Spain	41.98º	-7.54º	Bushes	29.0	4.6	6.4
OU13C	10547	N. discreta	Lamas, Ourense, Spain	41.98º	-7.54º	Bushes	32.1	5.3	6.0
OU14B	10535	N. discreta	Lamas, Ourense, Spain	41.98º	-7.54º	Bushes	38.0	6.0	6.3
OU14C	10565	N. discreta	Lamas, Ourense, Spain	41.98º	-7.54º	Bushes	31.8	4.9	6.5
CC1A	10534	N. discreta	Cañaveral, Cáceres, Spain	39.80º	-6.38º	Bushes	17.4	2.8	6.2
CC1B	10478	N. discreta	Cañaveral, Cáceres, Spain	39.80º	-6.38º	Bushes	21.4	2.4	9.1
CC1C	10521	N. discreta	Cañaveral, Càceres, Spain	39.80º	-6.38º	Bushes	17.8	3.0	5.9
CC2A	10477	N. discreta	Cañaveral, Cáceres, Spain	39.80º	-6.38º	Bushes	18.0	3.4	5.3
CC2B	10462	N. discreta	Cañaveral, Cáceres, Spain	39.80º	-6.38º	Bushes	13.2	4.1	3.3
CC2C	10536	N. discreta	Cañaveral, Cáceres, Spain	39.80º	-6.38º	Bushes	19.6	3.2	6.1
CC3A	10556	N. discreta	Cañaveral, Cáceres, Spain	39.80º	-6.38º	Bushes	14.4	2.8	5.2
CC3B	10557	N. discreta	Cañaveral, Cáceres, Spain	39.80º	-6.38º	Bushes	22.2	2.6	8.6
CC3C	10558	N. discreta	Cañaveral, Cáceres, Spain	39.80º	-6.38º	Bushes	19.2	2.6	7.4
PO1B	10545	N. tetrasperma	Cotobad, Pontevedra, Spain	42.46º	-8.46º	Tree	73.6	3.2	23.0
PO10A	10529	N. tetrasperma	Lagoas, Pontevedra, Spain	42.46º	-8.50º	Tree	62.6	2.5	25.1
PO20B	10531	N. tetrasperma	O Grove, Pontevedra, Spain	42.42º	-8.84º	Tree	74.8	3.8	19.7
OU11A	10526	N. tetrasperma	Liñares, Ourense, Spain	42.40º	-7.92º	Bushes	68.2	2.2	31.2
OU11B	10525	N. tetrasperma	Liñares, Ourense, Spain	42.40º	-7.92º	Bushes	54.1	3.7	14.6
TF2-5A	10543	N. tetrasperma	La Guancha, Tenerife, Spain	28.37º	-16.65º	Pine trees	127.1	3.8	33.7
TF3-1C	10542	N. tetrasperma	Masca, Tenerife, Spain	28.30º	-16.83º	Pine trees	136.8	6.7	20.4
GC3-1A	10553	N. tetrasperma	Fataga, Gran Canarias, Spain	27.88º	-15.56º	Pine trees	105.1	6.4	16.3
GC3-1B	10552	N. tetrasperma	Fataga, Gran Canarias, Spain	27.88º	-15.56º	Pine trees	91.0	1.9	47.7
GC3-1C	10551	N. tetrasperma	Fataga, Gran Canarias, Spain	27.88º	-15.56º	Pine trees	108.5	5.6	19.5
GC3-3A	10550	N. tetrasperma	Fataga, Gran Canarias, Spain	27.88º	-15.56º	Pine trees	167.3	6.4	26.1
GC3-3B	10549	N. tetrasperma	Fataga, Gran Canarias, Spain	27.88º	-15.56º	Pine trees	86.0	4.4	19.4
GC3-3C	10548	N. tetrasperma	Fataga, Gran Canarias, Spain	27.88º	-15.56º	Pine trees	100.7	6.5	15.4
GC4-3C	10539	N. tetrasperma	Fataga, Gran Canarias, Spain	27.88º	-15.56º	Pine trees	72.8	6.7	9.8
GC4-4A	10546	N. tetrasperma	Fataga, Gran Canarias, Spain	27.88º	-15.56º	Pine trees	107.7	2.8	37.9
GC4-4B	10554	N. tetrasperma	Fataga, Gran Canarias, Spain	27.88º	-15.56º	Pine trees	106.2	7.5	20.9
GC4-4C	10544	N. tetrasperma	Fataga, Gran Canarias, Spain	27.88º	-15.56º	Pine trees	173.5	8.7	19.9
SE-1	10264	N. crassa	Seville, Spain	37.37º	-5.99º	Bushes and pine trees	90.4	5.4	16.8
SE-2	10265	N. crassa	Seville, Spain	37.37º	-5.99º	Bushes and pine trees	94.4	5.6	17.1
SE-3	10266	N. crassa	Seville, Spain	37.37º	-5.99º	Bushes and pine trees	99.2	2.6	38.2
SE-4	10267	N. crassa	Seville, Spain	37.37º	-5.99º	Bushes and pine trees	97.6	4.5	21.9
SE-5	10268	N. crassa	Seville, Spain	37.37º	-5.99º	Bushes and pine trees	137.2	3.2	43.5
SE-6	10269	N. crassa	Seville, Spain	37.37º	-5.99º	Bushes and pine trees	131.1	7.8	16.8
SE-7	10270	N. crassa	Seville, Spain	37.37º	-5.99º	Bushes and pine trees	100.7	4.2	23.9
SE-8	10271	N. crassa	Seville, Spain	37.37º	-5.99º	Bushes and pine trees	104.2	4.4	23.8
SE-9	10272	N. crassa	Seville, Spain	37.37º	-5.99º	Bushes and pine trees	73.8	3.0	24.7
SE-10	10273	N. crassa	Seville, Spain	37.37º	-5.99º	Bushes and pine trees	113.5	6.1	18.5
SE-11	10274	N. crassa	Seville, Spain	37.37º	-5.99º	Bushes and pine trees	61.9	4.8	12.8
SE-12	10275	N. crassa	Seville, Spain	37.37º	-5.99º	Bushes and pine trees	78.6	5.2	15.0
SE-13	10276	N. crassa	Seville, Spain	37.37º	-5.99º	Bushes and pine trees	153.2	4.0	38.0
SE-14	10277	N. crassa	Seville, Spain	37.37º	-5.99º	Bushes and pine trees	185.9	5.8	32.3
SE-15	10278	N. crassa	Seville, Spain	37.37º	-5.99º	Bushes and pine trees	92.6	9.2	10.1
SE-16	10279	N. crassa	Seville, Spain	37.37º	-5.99º	Bushes and pine trees	113.6	7.5	15.2
SE-17	10280	N. crassa	Seville, Spain	37.37º	-5.99º	Bushes and pine trees	134.6	7.5	17.9
SE-18	10281	N. crassa	Seville, Spain	37.37º	-5.99º	Bushes and pine trees	119.1	3.8	31.1
SE-19	10282	N. crassa	Seville, Spain	37.37º	-5.99º	Bushes and pine trees	101.9	4.3	23.9
SE-20	10283	N. crassa	Seville, Spain	37.37º	-5.99º	Bushes and pine trees	93.4	5.6	16.7
SE-21	10284	N. crassa	Seville, Spain	37.37º	-5.99º	Bushes and pine trees	134.3	5.0	27.0
SE-22	10285	N. crassa	Seville, Spain	37.37º	-5.99º	Bushes and pine trees	65.1	13.5	4.8
SE-23	10286	N. crassa	Seville, Spain	37.37º	-5.99º	Bushes and pine trees	134.7	9.2	14.6
SE-24	10287	N. crassa	Seville, Spain	37.37º	-5.99º	Bushes and pine trees	102.9	8.0	12.9
SE-25	10288	N. crassa	Seville, Spain	37.37º	-5.99º	Bushes and pine trees	86.6	6.6	13.2
SE-26	10289	N. crassa	Seville, Spain	37.37º	-5.99º	Bushes and pine trees	124.2	9.2	13.6
TF2-2A	10508	N. crassa	La Guancha, Tenerife, Spain	28.37º	-16.65º	Pine trees	215.3	6.4	33.5
TF2-2B	10490	N. crassa	La Guancha, Tenerife, Spain	28.37º	-16.65º	Pine trees	200.3	7.0	28.7
TF2-3B	10475	N. crassa	La Guancha, Tenerife, Spain	28.37º	-16.65º	Pine trees	183.5	5.9	31.2
TF2-3C	10506	N. crassa	La Guancha, Tenerife, Spain	28.37º	-16.65º	Pine trees	81.2	4.3	18.9
TF2-3D	10463	N. crassa	La Guancha, Tenerife, Spain	28.37º	-16.65º	Pine trees	237.6	4.6	51.8
TF2-4C	10464	N. crassa	La Guancha, Tenerife, Spain	28.37º	-16.65º	Pine trees	159.6	4.8	33.5
TF2-4D	10465	N. crassa	La Guancha, Tenerife, Spain	28.37º	-16.65º	Pine trees	204.5	4.6	45.0
TF2-5C	10466	N. crassa	La Guancha, Tenerife, Spain	28.37º	-16.65º	Pine trees	198.1	4.6	43.4
TF2-6A	10467	N. crassa	La Guancha, Tenerife, Spain	28.37º	-16.65º	Pine trees	240.2	4.5	53.7
TF2-7A	10468	N. crassa	La Guancha, Tenerife, Spain	28.37º	-16.65º	Pine trees	220.8	5.0	44.3
TF1-1A	10511	N. crassa	Los Realejos, Tenerife, Spain	28.36º	-16.58º	Pine trees	138.6	2.6	52.8
TF1-2A	10510	N. crassa	Los Realejos, Tenerife, Spain	28.36º	-16.58º	Pine trees	210.7	4.1	51.0
TF1-2C	10509	N. crassa	Los Realejos, Tenerife, Spain	28.36º	-16.58º	Pine trees	150.1	4.2	35.4
TF3-1A	10469	N. crassa	Masca, Tenerife, Spain	28.30º	-16.83º	Pine trees	164.6	5.5	29.8
TF3-1B	10470	N. crassa	Masca, Tenerife, Spain	28.30º	-16.83º	Pine trees	176.5	4.3	41.0
TF3-2A	10471	N. crassa	Masca, Tenerife, Spain	28.30º	-16.83º	Pine trees	177.1	5.7	31.1
TF4-1B	10472	N. crassa	Santiago del Teide, Tenerife, Spain	28.29º	-16.81º	Pine trees	145.2	5.7	25.5
TF4-1C	10473	N. crassa	Santiago del Teide, Tenerife, Spain	28.29º	-16.81º	Pine trees	169.1	6.7	17.9
GC1-1A	10493	N. crassa	Mogán, Gran Canarias, Spain	27.88º	-15.72º	Pine trees	150.7	3.9	38.7
GC2-3A	10494	N. crassa	Mogán, Gran Canarias, Spain	27.88º	-15.72º	Pine trees	236.2	4.6	51.0
GC2-4A	10495	N. crassa	Mogán, Gran Canarias, Spain	27.88º	-15.72º	Pine trees	171.6	5.4	31.8
GC3-2A	10496	N. crassa	Fataga, Gran Canarias, Spain	27.88º	-15.56º	Pine trees	165.5	6.1	27.1
GC3-2B	10497	N. crassa	Fataga, Gran Canarias, Spain	27.88º	-15.56º	Pine trees	112.2	1.7	67.2
GC3-2C	10498	N. crassa	Fataga, Gran Canarias, Spain	27.88º	-15.56º	Pine trees	141.0	7.1	20.2
GC3-4A	10499	N. crassa	Fataga, Gran Canarias, Spain	27.88º	-15.56º	Pine trees	164.5	4.9	33.3
GC3-4B	10500	N. crassa	Fataga, Gran Canarias, Spain	27.88º	-15.56º	Pine trees	148.8	4.0	37.6
GC3-4C	10501	N. crassa	Fataga, Gran Canarias, Spain	27.88º	-15.56º	Pine trees	174.0	7.0	24.9
GC3-4D	10502	N. crassa	Fataga, Gran Canarias, Spain	27.88º	-15.56º	Pine trees	156.4	4.8	32.6
GC3-5A	10503	N. crassa	Fataga, Gran Canarias, Spain	27.88º	-15.56º	Pine trees	167.2	5.2	32.1
GC3-5B	10504	N. crassa	Fataga, Gran Canarias, Spain	27.88º	-15.56º	Pine trees	140.3	3.6	39.2
GC3-5C	10505	N. crassa	Fataga, Gran Canarias, Spain	27.88º	-15.56º	Pine trees	132.4	3.2	41.0
GC3-6A	10513	N. crassa	Fataga, Gran Canarias, Spain	27.88º	-15.56º	Pine trees	167.4	5.7	29.3
GC3-6B	10515	N. crassa	Fataga, Gran Canarias, Spain	27.88º	-15.56º	Pine trees	138.0	5.8	23.9
GC3-9C	10492	N. crassa	Fataga, Gran Canarias, Spain	27.88º	-15.56º	Pine trees	82.2	4.5	18.4
GC4-1A	10520	N. crassa	Fataga, Gran Canarias, Spain	27.88º	-15.56º	Pine trees	81.5	4.3	18.8
GC4-1B	10519	N. crassa	Fataga, Gran Canarias, Spain	27.88º	-15.56º	Pine trees	151.9	4.0	37.9
GC4-2A	10518	N. crassa	Fataga, Gran Canarias, Spain	27.88º	-15.56º	Pine trees	122.5	3.4	36.2
GC4-2B	10517	N. crassa	Fataga, Gran Canarias, Spain	27.88º	-15.56º	Pine trees	157.4	3.6	44.3
GC4-2C	10516	N. crassa	Fataga, Gran Canarias, Spain	27.88º	-15.56º	Pine trees	144.9	6.0	24.1
GC4-3A	10507	N. crassa	Fataga, Gran Canarias, Spain	27.88º	-15.56º	Pine trees	133.2	7.3	17.2
GC4-3B	10514	N. crassa	Fataga, Gran Canarias, Spain	27.88º	-15.56º	Pine trees	134.1	6.4	18.4
GC4-5A	10522	N. crassa	Fataga, Gran Canarias, Spain	27.88º	-15.56º	Pine trees	147.6	5.4	27.2
GC4-5B	10512	N. crassa	Fataga, Gran Canarias, Spain	27.88º	-15.56º	Pine trees	114.7	5.7	20.1
GC4-5C	10527	N. sitophila	Fataga, Gran Canarias, Spain	27.88º	-15.56º	Pine trees	142.7	6.7	21.5
